# Supplementary material for: Differential microbial community assembly following co-housing versus microbiota transplant
Source: ISME J. 2025 Nov 17;19(1):wraf256. doi: 10.1093/ismejo/wraf256 (PMC12694414; doi:10.1093/ismejo/wraf256)
Supplement: Table_S1_2025_10_13_wraf256 [file table_s1_2025_10_13_wraf256.xlsx]

## Sheet: Table_S1_JAX_TAX_D0-7_Diff_Path
Table S1. DESeq2 analysis of PICRUSt2 pathways comparing Taconic and Jackson control mice during the first week of the experiment.
MetaCyc Pathway name	DESeq2 output						Pathway description
	baseMean	log2FoldChange[TAC/JAX]	lfcSE	stat	pvalue	padj
1CMET2-PWY	3343.18	0.276505	0.0475516	5.81485	6.06884e-09	1.65761e-08	N10-formyl-tetrahydrofolate biosynthesis
3-HYDROXYPHENYLACETATE-DEGRADATION-PWY	1.60539	0.961846	0.311101	3.09175	0.0019898	0.00299895	4-hydroxyphenylacetate degradation
ALL-CHORISMATE-PWY	1.58281	0.062252	0.324864	0.191625	0.848036	0.859782	superpathway of chorismate metabolism
ANAEROFRUCAT-PWY	4203.58	0.129289	0.0379947	3.40282	0.000666951	0.00120844	homolactic fermentation
ANAGLYCOLYSIS-PWY	4770.95	0.159973	0.0455269	3.51381	0.000441728	0.000842043	glycolysis III (from glucose)
ARG+POLYAMINE-SYN	1105.9	-0.537006	0.0664512	-8.08121	6.41271e-16	2.52371e-15	superpathway of arginine and polyamine biosynthesis
ARGDEG-PWY	1.32023	0.871244	0.289408	3.01043	0.00260877	0.00377493	superpathway of L-arginine, putrescine, and 4-aminobutanoate degradation
ARGORNPROST-PWY	780.555	-1.97535	0.102862	-19.2039	3.43527e-82	3.92909e-81	arginine, ornithine and proline interconversion
ARGSYN-PWY	2908.85	-0.294511	0.0673389	-4.37357	1.22233e-05	2.71135e-05	L-arginine biosynthesis I (via L-ornithine)
ARGSYNBSUB-PWY	2894.98	-0.405963	0.0776777	-5.22625	1.72985e-07	4.49026e-07	L-arginine biosynthesis II (acetyl cycle)
ARO-PWY	3342.42	-0.013817	0.0652178	-0.211859	0.832217	0.848444	chorismate biosynthesis I
ASPASN-PWY	3763.06	0.205109	0.039329	5.21521	1.8361e-07	4.73248e-07	superpathway of L-aspartate and L-asparagine biosynthesis
AST-PWY	1.41294	0.54812	0.297522	1.84228	0.0654339	0.0806357	L-arginine degradation II (AST pathway)
BIOTIN-BIOSYNTHESIS-PWY	328.562	7.92153	0.316716	25.0115	4.58602e-138	9.32491e-137	biotin biosynthesis I
BRANCHED-CHAIN-AA-SYN-PWY	3890.96	-0.0463617	0.0542408	-0.854739	0.392696	0.429035	superpathway of branched amino acid biosynthesis
CALVIN-PWY	4379.23	0.25454	0.0603439	4.21816	2.46301e-05	5.15122e-05	Calvin-Benson-Bassham cycle
CATECHOL-ORTHO-CLEAVAGE-PWY	1.53518	0.723878	0.30058	2.40827	0.0160283	0.02141	catechol degradation to &beta;-ketoadipate
CENTFERM-PWY	631.279	-3.03903	0.192913	-15.7534	6.51184e-56	5.6746e-55	pyruvate fermentation to butanoate
COA-PWY	3639.27	0.357926	0.0421808	8.48551	2.14768e-17	9.24764e-17	coenzyme A biosynthesis I
COBALSYN-PWY	1784.21	0.184884	0.106869	1.73001	0.0836286	0.101351	adenosylcobalamin salvage from cobinamide I
CODH-PWY	31.7338	-2.39255	0.250713	-9.54296	1.38806e-21	6.77373e-21	reductive acetyl coenzyme A pathway
COLANSYN-PWY	1920.1	0.30167	0.0421655	7.15443	8.40224e-13	2.98565e-12	colanic acid building blocks biosynthesis
COMPLETE-ARO-PWY	3494.28	-0.0125622	0.064486	-0.194805	0.845545	0.859638	superpathway of aromatic amino acid biosynthesis
CRNFORCAT-PWY	1.31792	0.886556	0.290339	3.05352	0.00226174	0.00333788	creatinine degradation I
DAPLYSINESYN-PWY	2809.23	-0.0455693	0.082158	-0.554654	0.579131	0.614383	L-lysine biosynthesis I
DENITRIFICATION-PWY	1.30761	0.908115	0.289755	3.13408	0.00172392	0.00262898	nitrate reduction I (denitrification)
DENOVOPURINE2-PWY	2174.1	-0.0352559	0.0708167	-0.497847	0.618592	0.648724	superpathway of purine nucleotides de novo biosynthesis II
DHGLUCONATE-PYR-CAT-PWY	1.37017	0.741357	0.298414	2.48432	0.0129799	0.0175301	glucose degradation (oxidative)
DTDPRHAMSYN-PWY	3825.84	0.275477	0.0422086	6.52657	6.72918e-11	2.12317e-10	dTDP-L-rhamnose biosynthesis I
ECASYN-PWY	1.39335	1.06821	0.289928	3.68439	0.000229254	0.000443952	enterobacterial common antigen biosynthesis
ENTBACSYN-PWY	631.652	-8.31161	0.208986	-39.7712	0	0	enterobactin biosynthesis
FAO-PWY	404.765	-3.17927	0.18652	-17.0452	3.79283e-65	3.65309e-64	fatty acid &beta;-oxidation I
FASYN-ELONG-PWY	2711.06	0.512166	0.0657817	7.78584	6.92489e-15	2.6679e-14	fatty acid elongation -- saturated
FASYN-INITIAL-PWY	198.993	8.18968	0.269086	30.4352	1.88278e-203	9.84423e-202	superpathway of fatty acid biosynthesis initiation (E. coli)
FERMENTATION-PWY	2572.37	0.0852751	0.0538624	1.5832	0.113375	0.135606	mixed acid fermentation
FOLSYN-PWY	2698.7	0.0937951	0.036821	2.54733	0.0108552	0.0147149	superpathway of tetrahydrofolate biosynthesis and salvage
FUC-RHAMCAT-PWY	378.18	-0.219914	0.152574	-1.44135	0.149485	0.176488	superpathway of fucose and rhamnose degradation
FUCCAT-PWY	297.374	-0.489286	0.185258	-2.6411	0.0082637	0.0113278	fucose degradation
GALACT-GLUCUROCAT-PWY	1385.17	0.501749	0.0988588	5.0754	3.86673e-07	9.87305e-07	superpathway of hexuronide and hexuronate degradation
GALACTARDEG-PWY	12.6649	-1.36808	0.322766	-4.23862	2.24902e-05	4.73069e-05	D-galactarate degradation I
GALACTUROCAT-PWY	1948.18	0.428385	0.0903459	4.74161	2.1203e-06	4.97455e-06	D-galacturonate degradation I
GALLATE-DEGRADATION-I-PWY	1.47612	1.17543	0.295779	3.974	7.06753e-05	0.000142127	gallate degradation II
GALLATE-DEGRADATION-II-PWY	1.42118	1.1772	0.292238	4.02824	5.61966e-05	0.000114266	gallate degradation I
GLCMANNANAUT-PWY	2253.78	0.0909819	0.0776805	1.17123	0.241506	0.274507	superpathway of N-acetylglucosamine, N-acetylmannosamine and N-acetylneuraminate degradation
GLUCARDEG-PWY	122.809	0.127262	0.2636	0.482784	0.629249	0.658015	D-glucarate degradation I
GLUCARGALACTSUPER-PWY	12.6649	-1.36808	0.322766	-4.23862	2.24902e-05	4.73069e-05	superpathway of D-glucarate and D-galactarate degradation
GLUCONEO-PWY	3645.6	0.255378	0.0335382	7.61453	2.64646e-14	9.88374e-14	gluconeogenesis I
GLUCOSE1PMETAB-PWY	34.8308	-2.51335	0.354961	-7.08065	1.43479e-12	5.04934e-12	glucose and glucose-1-phosphate degradation
GLUCUROCAT-PWY	1309.71	0.456312	0.10686	4.2702	1.95296e-05	4.19562e-05	superpathway of &beta;-D-glucuronide and D-glucuronate degradation
GLUTORN-PWY	2572.58	-0.323959	0.0716071	-4.52412	6.06459e-06	1.38728e-05	L-ornithine biosynthesis
GLYCOCAT-PWY	3850.38	0.136693	0.0657622	2.0786	0.037654	0.0475219	glycogen degradation I (bacterial)
GLYCOGENSYNTH-PWY	3727.47	-0.0189118	0.065667	-0.287995	0.773351	0.795074	glycogen biosynthesis I (from ADP-D-Glucose)
GLYCOL-GLYOXDEG-PWY	3.01846	2.50056	0.303092	8.25016	1.58177e-16	6.43254e-16	superpathway of glycol metabolism and degradation
GLYCOLYSIS	4320.64	0.158523	0.0371303	4.26937	1.96025e-05	4.19562e-05	glycolysis I (from glucose 6-phosphate)
GLYCOLYSIS-E-D	1322.96	-0.68056	0.112958	-6.02488	1.69233e-09	4.75228e-09	superpathway of glycolysis and Entner-Doudoroff
GLYCOLYSIS-TCA-GLYOX-BYPASS	744.447	-6.37987	0.251465	-25.3708	5.29183e-142	1.1393e-140	superpathway of glycolysis, pyruvate dehydrogenase, TCA, and glyoxylate bypass
GLYOXYLATE-BYPASS	397.456	-6.60949	0.225436	-29.3188	5.98143e-189	2.1892e-187	glyoxylate cycle
GOLPDLCAT-PWY	341.895	-4.51186	0.202781	-22.2499	1.13169e-109	1.65679e-108	superpathway of glycerol degradation to 1,3-propanediol
HCAMHPDEG-PWY	1.35667	0.663924	0.291252	2.27955	0.0226345	0.0294812	3-phenylpropanoate and 3-(3-hydroxyphenyl)propanoate degradation to 2-oxopent-4-enoate
HEME-BIOSYNTHESIS-II	717.54	-1.1087	0.149757	-7.40332	1.32821e-13	4.86126e-13	heme biosynthesis I (aerobic)
HEMESYN2-PWY	982.489	-1.06292	0.12029	-8.8363	9.89418e-19	4.4707e-18	heme biosynthesis II (anaerobic)
HEXITOLDEGSUPER-PWY	245.83	-0.350017	0.265932	-1.31619	0.18811	0.217875	superpathway of hexitol degradation (bacteria)
HISDEG-PWY	828.492	0.257732	0.0882911	2.91911	0.00351029	0.00496048	L-histidine degradation I
HISTSYN-PWY	2950.72	-0.124858	0.0538439	-2.31889	0.0204012	0.0268591	L-histidine biosynthesis
HOMOSER-METSYN-PWY	890.45	-1.01435	0.0995161	-10.1928	2.13505e-24	1.11632e-23	L-methionine biosynthesis I
HSERMETANA-PWY	936.267	-0.981661	0.100997	-9.71966	2.4861e-22	1.26377e-21	L-methionine biosynthesis III
ILEUSYN-PWY	4120.69	-0.0370084	0.0550507	-0.672261	0.501418	0.536605	L-isoleucine biosynthesis I (from threonine)
KDO-NAGLIPASYN-PWY	1.60673	1.33429	0.30035	4.44246	8.89345e-06	2.00926e-05	superpathway of (Kdo)2-lipid A biosynthesis
KETOGLUCONMET-PWY	1.4194	0.606126	0.306171	1.9797	0.0477378	0.0596315	ketogluconate metabolism
LACTOSECAT-PWY	56.2867	-1.48235	0.309869	-4.7838	1.72013e-06	4.06174e-06	lactose and galactose degradation I
LEU-DEG2-PWY	3.68588	2.66346	0.327894	8.12292	4.55109e-16	1.81054e-15	L-leucine degradation I
LPSSYN-PWY	1.30761	0.908115	0.289755	3.13408	0.00172392	0.00262898	superpathway of lipopolysaccharide biosynthesis
MET-SAM-PWY	1245.42	-0.954815	0.0932068	-10.244	1.25866e-24	6.67636e-24	superpathway of S-adenosyl-L-methionine biosynthesis
METH-ACETATE-PWY	191.365	-0.0914093	0.324835	-0.281403	0.778402	0.798025	methanogenesis from acetate
METHGLYUT-PWY	1.36252	0.998868	0.28883	3.45833	0.000543537	0.00102018	superpathway of methylglyoxal degradation
METHYLGALLATE-DEGRADATION-PWY	1.50451	1.23689	0.297363	4.15953	3.1891e-05	6.55736e-05	methylgallate degradation
NAD-BIOSYNTHESIS-II	208.575	-0.626253	0.243362	-2.57334	0.0100723	0.0137555	NAD salvage pathway II
NADSYN-PWY	1.37774	1.05007	0.29036	3.61644	0.000298686	0.000575363	NAD biosynthesis II (from tryptophan)
NAGLIPASYN-PWY	1073.5	1.38536	0.121216	11.4288	3.00171e-30	1.7166e-29	lipid IVA biosynthesis
NONMEVIPP-PWY	3401.83	0.109342	0.0542393	2.01592	0.0438082	0.0549102	methylerythritol phosphate pathway I
NONOXIPENT-PWY	5527.93	0.0412307	0.0631033	0.653385	0.513508	0.546349	pentose phosphate pathway (non-oxidative branch)
OANTIGEN-PWY	2985.69	0.070973	0.0528867	1.34198	0.179602	0.20868	O-antigen building blocks biosynthesis (E. coli)
ORNARGDEG-PWY	1.32023	0.871244	0.289408	3.01043	0.00260877	0.00377493	superpathway of L-arginine and L-ornithine degradation
ORNDEG-PWY	1.30992	0.892522	0.288811	3.09034	0.0019993	0.00299895	superpathway of ornithine degradation
P101-PWY	1.40145	0.658275	0.304246	2.16363	0.0304931	0.0388867	ectoine biosynthesis
P105-PWY	929.197	-5.92064	0.318405	-18.5947	3.5482e-77	3.81953e-76	TCA cycle IV (2-oxoglutarate decarboxylase)
P108-PWY	1961.66	0.827605	0.0741446	11.162	6.25384e-29	3.52139e-28	pyruvate fermentation to propanoate I
P122-PWY	1522.59	0.806821	0.123304	6.54333	6.01646e-11	1.94869e-10	heterolactic fermentation
P124-PWY	1888.45	0.803004	0.123802	6.48619	8.80339e-11	2.7076e-10	Bifidobacterium shunt
P125-PWY	335.046	-4.61521	0.246451	-18.7267	3.00118e-78	3.32859e-77	superpathway of (R,R)-butanediol biosynthesis
P161-PWY	3026.81	-0.1908	0.0596223	-3.20015	0.00137358	0.00246437	acetylene degradation
P162-PWY	105.009	0.126068	0.304606	0.413873	0.678967	0.705972	L-glutamate degradation V (via hydroxyglutarate)
P163-PWY	113.005	0.25368	0.25251	1.00463	0.315073	0.349444	L-lysine fermentation to acetate and butanoate
P164-PWY	1406.52	-0.886128	0.143221	-6.18713	6.12688e-10	1.77971e-09	purine nucleobases degradation I (anaerobic)
P184-PWY	1.47797	1.30388	0.295578	4.41131	1.02749e-05	2.29305e-05	protocatechuate degradation I (meta-cleavage pathway)
P221-PWY	3.89603	-0.341483	0.289216	-1.18072	0.237714	0.271886	octane oxidation
P23-PWY	1077.81	-1.1437	0.123277	-9.27749	1.7352e-20	8.14211e-20	reductive TCA cycle I
P261-PWY	1.46428	1.29473	0.267459	4.84086	1.2928e-06	3.09259e-06	coenzyme M biosynthesis I
P281-PWY	1.53816	0.900839	0.299247	3.01035	0.00260945	0.00377493	3-phenylpropanoate degradation
P341-PWY	58.4177	1.12706	0.36411	3.0954	0.00196548	0.00298492	glycolysis V (Pyrococcus)
P381-PWY	1.30761	0.908115	0.289755	3.13408	0.00172392	0.00262898	adenosylcobalamin biosynthesis II (late cobalt incorporation)
P4-PWY	1595.58	-0.54961	0.0657937	-8.35353	6.62527e-17	2.72455e-16	superpathway of L-lysine, L-threonine and L-methionine biosynthesis I
P42-PWY	2845.55	0.390654	0.0564462	6.92082	4.49041e-12	1.55046e-11	incomplete reductive TCA cycle
P441-PWY	1878.92	-0.529009	0.0942537	-5.61261	1.99301e-08	5.32438e-08	superpathway of N-acetylneuraminate degradation
P461-PWY	530.02	-1.96303	0.160095	-12.2617	1.45446e-34	9.33918e-34	hexitol fermentation to lactate, formate, ethanol and acetate
P562-PWY	68.3693	0.361369	0.268554	1.34561	0.178429	0.207978	myo-inositol degradation I
P621-PWY	1.30761	0.908115	0.289755	3.13408	0.00172392	0.00262898	nylon-6 oligomer degradation
PANTO-PWY	2257.49	0.0107459	0.0368195	0.291854	0.770398	0.79427	phosphopantothenate biosynthesis I
PANTOSYN-PWY	2565.05	0.149664	0.0343807	4.35314	1.34201e-05	2.95889e-05	pantothenate and coenzyme A biosynthesis I
PENTOSE-P-PWY	2436.2	-0.217422	0.0434719	-5.00142	5.69082e-07	1.39788e-06	pentose phosphate pathway
PEPTIDOGLYCANSYN-PWY	3902.41	0.281424	0.0451858	6.22816	4.71951e-10	1.38187e-09	peptidoglycan biosynthesis I (meso-diaminopimelate containing)
PHOSLIPSYN-PWY	4147.35	0.170017	0.0531824	3.19687	0.00138926	0.00248034	superpathway of phospholipid biosynthesis I (bacteria)
POLYAMINSYN3-PWY	332.671	0.298205	0.104721	2.8476	0.00440497	0.00617709	superpathway of polyamine biosynthesis II
POLYAMSYN-PWY	705.653	-0.587485	0.0763941	-7.69019	1.46918e-14	5.54349e-14	superpathway of polyamine biosynthesis I
POLYISOPRENSYN-PWY	2544.55	0.33773	0.063444	5.32327	1.01916e-07	2.66437e-07	polyisoprenoid biosynthesis (E. coli)
PPGPPMET-PWY	1.72402	0.564793	0.316192	1.78624	0.074061	0.0900543	ppGpp biosynthesis
PROTOCATECHUATE-ORTHO-CLEAVAGE-PWY	1.8157	0.464498	0.327087	1.42011	0.155577	0.18309	protocatechuate degradation II (ortho-cleavage pathway)
PRPP-PWY	818.014	0.907381	0.181033	5.01224	5.38001e-07	1.33046e-06	superpathway of histidine, purine, and pyrimidine biosynthesis
PWY-1269	989.879	1.42717	0.11613	12.2894	1.03227e-34	6.74665e-34	CMP-3-deoxy-D-manno-octulosonate biosynthesis I
PWY-1622	1.30761	0.908115	0.289755	3.13408	0.00172392	0.00262898	formaldehyde assimilation I (serine pathway)
PWY-181	1.29342	0.873479	0.291054	3.00109	0.00269017	0.00386119	photorespiration
PWY-1861	560.598	-0.749429	0.187348	-4.00019	6.32906e-05	0.00012798	formaldehyde assimilation II (RuMP Cycle)
PWY-2941	1315.38	-0.200213	0.094162	-2.12626	0.0334818	0.0425498	L-lysine biosynthesis II
PWY-2942	3746.27	0.158819	0.0546121	2.90813	0.00363596	0.00511832	L-lysine biosynthesis III
PWY-3001	3789.79	-0.00166083	0.0506324	-0.0328016	0.973833	0.973833	superpathway of L-isoleucine biosynthesis I
PWY-3661	1.30761	0.908115	0.289755	3.13408	0.00172392	0.00262898	glycine betaine degradation I
PWY-3781	1442.97	-2.88995	0.180606	-16.0014	1.25029e-57	1.11611e-56	aerobic respiration I (cytochrome c)
PWY-4361	283.612	-8.0671	0.232627	-34.6782	1.67837e-263	1.02381e-261	S-methyl-5-thio-&alpha;-D-ribose 1-phosphate degradation
PWY-4722	1.30761	0.908115	0.289755	3.13408	0.00172392	0.00262898	creatinine degradation II
PWY-4984	1067.9	-1.56461	0.127827	-12.2401	1.89837e-34	1.19794e-33	urea cycle
PWY-5005	1.86507	-0.462426	0.341625	-1.35361	0.175862	0.205641	biotin biosynthesis II
PWY-5022	482.417	-1.73939	0.111622	-15.5829	9.51769e-55	7.91699e-54	4-aminobutanoate degradation V
PWY-5028	1.51483	0.325249	0.321338	1.01217	0.311457	0.346484	L-histidine degradation II
PWY-5088	1.30761	0.908115	0.289755	3.13408	0.00172392	0.00262898	L-glutamate degradation VIII (to propanoate)
PWY-5097	3703.25	0.180794	0.0586054	3.08495	0.00203589	0.00304138	L-lysine biosynthesis VI
PWY-5100	4610.02	0.148157	0.0549189	2.69774	0.00698114	0.00964188	pyruvate fermentation to acetate and lactate II
PWY-5101	4333.64	-0.0213222	0.0583266	-0.365566	0.714689	0.741009	L-isoleucine biosynthesis II
PWY-5103	3794.6	-0.00633127	0.055637	-0.113796	0.9094	0.914396	L-isoleucine biosynthesis III
PWY-5104	4133.94	-0.0201711	0.0614269	-0.328375	0.742628	0.767802	L-isoleucine biosynthesis IV
PWY-5121	3391.7	0.174435	0.0505965	3.44757	0.000565647	0.0010509	superpathway of geranylgeranyl diphosphate biosynthesis II (via MEP)
PWY-5154	1981.42	-0.340944	0.050846	-6.70543	2.00815e-11	6.69725e-11	L-arginine biosynthesis III (via N-acetyl-L-citrulline)
PWY-5177	124.677	-1.52271	0.235432	-6.46771	9.94974e-11	3.00959e-10	glutaryl-CoA degradation
PWY-5178	1.38224	0.562006	0.298308	1.88398	0.0595681	0.0736552	toluene degradation IV (aerobic) (via catechol)
PWY-5180	1.61925	1.49864	0.297761	5.03305	4.8275e-07	1.21018e-06	toluene degradation I (aerobic) (via o-cresol)
PWY-5181	1.30761	0.908115	0.289755	3.13408	0.00172392	0.00262898	toluene degradation III (aerobic) (via p-cresol)
PWY-5182	1.61925	1.49864	0.297761	5.03305	4.8275e-07	1.21018e-06	toluene degradation II (aerobic) (via 4-methylcatechol)
PWY-5188	1618.82	-0.730905	0.0943513	-7.74664	9.43572e-15	3.59737e-14	tetrapyrrole biosynthesis I (from glutamate)
PWY-5189	1502.06	-0.785413	0.097543	-8.05196	8.14773e-16	3.17242e-15	tetrapyrrole biosynthesis II (from glycine)
PWY-5265	43.3817	0.29427	0.441516	0.666501	0.505091	0.53896	peptidoglycan biosynthesis II (staphylococci)
PWY-5304	634.26	-1.30526	0.154448	-8.45111	2.88538e-17	1.21385e-16	superpathway of sulfur oxidation (Acidianus ambivalens)
PWY-5345	757.319	-1.75442	0.123415	-14.2156	7.33056e-46	5.70848e-45	superpathway of L-methionine biosynthesis (by sulfhydrylation)
PWY-5347	1561.65	-0.820785	0.083817	-9.79258	1.21166e-22	6.24604e-22	superpathway of L-methionine biosynthesis (transsulfuration)
PWY-5384	927.553	-0.477247	0.139953	-3.41005	0.000649516	0.0011827	sucrose degradation IV (sucrose phosphorylase)
PWY-5415	1.53246	0.77239	0.301492	2.56189	0.0104103	0.0141642	catechol degradation I (meta-cleavage pathway)
PWY-5417	1.55294	0.744906	0.301612	2.46975	0.0135208	0.0181268	catechol degradation III (ortho-cleavage pathway)
PWY-5419	1.30761	0.908115	0.289755	3.13408	0.00172392	0.00262898	catechol degradation to 2-oxopent-4-enoate II
PWY-5420	1.30761	0.908115	0.289755	3.13408	0.00172392	0.00262898	catechol degradation II (meta-cleavage pathway)
PWY-5430	1.30761	0.908115	0.289755	3.13408	0.00172392	0.00262898	meta cleavage pathway of aromatic compounds
PWY-5431	1.55294	0.744906	0.301612	2.46975	0.0135208	0.0181268	aromatic compounds degradation via &beta;-ketoadipate
PWY-5484	4205.97	0.161218	0.0407848	3.95288	7.72151e-05	0.00015443	glycolysis II (from fructose 6-phosphate)
PWY-5505	2790.53	-0.441277	0.0919738	-4.79786	1.60373e-06	3.81146e-06	L-glutamate and L-glutamine biosynthesis
PWY-5507	1.30761	0.908115	0.289755	3.13408	0.00172392	0.00262898	adenosylcobalamin biosynthesis I (early cobalt insertion)
PWY-5509	1727.55	0.16493	0.10801	1.52698	0.126765	0.150636	adenosylcobalamin biosynthesis from cobyrinate a,c-diamide I
PWY-5531	1.30761	0.908115	0.289755	3.13408	0.00172392	0.00262898	chlorophyllide a biosynthesis II (anaerobic)
PWY-5647	1.30761	0.908115	0.289755	3.13408	0.00172392	0.00262898	2-nitrobenzoate degradation I
PWY-5651	1.34268	0.979053	0.289397	3.38308	0.000716769	0.0012923	L-tryptophan degradation to 2-amino-3-carboxymuconate semialdehyde
PWY-5654	1.30761	0.908115	0.289755	3.13408	0.00172392	0.00262898	2-amino-3-carboxymuconate semialdehyde degradation to 2-oxopentenoate
PWY-5655	1.30761	0.908115	0.289755	3.13408	0.00172392	0.00262898	L-tryptophan degradation IX
PWY-5659	2996.64	0.0969327	0.0429668	2.25599	0.0240713	0.0310215	GDP-mannose biosynthesis
PWY-5667	4405.13	0.179189	0.0520866	3.44021	0.000581267	0.00106906	CDP-diacylglycerol biosynthesis I
PWY-5676	1102.14	-1.77244	0.209528	-8.45922	2.69176e-17	1.14556e-16	acetyl-CoA fermentation to butanoate II
PWY-5677	58.0708	1.35785	0.270265	5.02415	5.05671e-07	1.25902e-06	succinate fermentation to butanoate
PWY-5686	4235.9	0.337916	0.0491384	6.87682	6.12037e-12	2.09351e-11	UMP biosynthesis
PWY-5695	3258.82	0.0549225	0.0432808	1.26898	0.204448	0.23605	urate biosynthesis/inosine 5'-phosphate degradation
PWY-5705	112.597	-1.40604	0.258574	-5.43767	5.39816e-08	1.43168e-07	allantoin degradation to glyoxylate III
PWY-5741	1.30761	0.908115	0.289755	3.13408	0.00172392	0.00262898	ethylmalonyl-CoA pathway
PWY-5747	1.81478	1.21541	0.288494	4.21294	2.52069e-05	5.24188e-05	2-methylcitrate cycle II
PWY-5823	1.30761	0.908115	0.289755	3.13408	0.00172392	0.00262898	superpathway of CDP-glucose-derived O-antigen building blocks biosynthesis
PWY-5837	406.962	-4.23251	0.240158	-17.6239	1.61504e-69	1.68887e-68	1,4-dihydroxy-2-naphthoate biosynthesis I
PWY-5838	694.711	-3.4034	0.265947	-12.7973	1.69835e-37	1.13018e-36	superpathway of menaquinol-8 biosynthesis I
PWY-5840	765.314	-3.54593	0.266563	-13.3024	2.24111e-40	1.51898e-39	superpathway of menaquinol-7 biosynthesis
PWY-5845	8.79023	-0.276503	0.393197	-0.703218	0.48192	0.520303	superpathway of menaquinol-9 biosynthesis
PWY-5850	8.79023	-0.276503	0.393197	-0.703218	0.48192	0.520303	superpathway of menaquinol-6 biosynthesis I
PWY-5855	45.4915	6.27791	0.267408	23.4769	7.02191e-122	1.1174e-120	ubiquinol-7 biosynthesis (prokaryotic)
PWY-5856	45.4915	6.27791	0.267408	23.4769	7.02191e-122	1.1174e-120	ubiquinol-9 biosynthesis (prokaryotic)
PWY-5857	45.4915	6.27791	0.267408	23.4769	7.02191e-122	1.1174e-120	ubiquinol-10 biosynthesis (prokaryotic)
PWY-5860	6.3503	-0.196617	0.368421	-0.533674	0.593567	0.624269	superpathway of demethylmenaquinol-6 biosynthesis I
PWY-5861	562.641	-3.62813	0.256832	-14.1265	2.60925e-45	1.98955e-44	superpathway of demethylmenaquinol-8 biosynthesis
PWY-5862	6.3503	-0.196617	0.368421	-0.533674	0.593567	0.624269	superpathway of demethylmenaquinol-9 biosynthesis
PWY-5863	449.003	-4.19362	0.243165	-17.246	1.1999e-66	1.18693e-65	superpathway of phylloquinol biosynthesis
PWY-5896	8.79023	-0.276503	0.393197	-0.703218	0.48192	0.520303	superpathway of menaquinol-10 biosynthesis
PWY-5897	723.724	-3.63638	0.264277	-13.7598	4.4501e-43	3.13219e-42	superpathway of menaquinol-11 biosynthesis
PWY-5898	723.724	-3.63638	0.264277	-13.7598	4.4501e-43	3.13219e-42	superpathway of menaquinol-12 biosynthesis
PWY-5899	723.724	-3.63638	0.264277	-13.7598	4.4501e-43	3.13219e-42	superpathway of menaquinol-13 biosynthesis
PWY-5910	947.627	0.951909	0.164235	5.79602	6.79065e-09	1.84102e-08	superpathway of geranylgeranyldiphosphate biosynthesis I (via mevalonate)
PWY-5913	1712.24	-0.628864	0.102119	-6.15817	7.35925e-10	2.12085e-09	TCA cycle VI (obligate autotrophs)
PWY-5918	980.772	-1.13804	0.117905	-9.65215	4.81381e-22	2.4135e-21	superpathay of heme biosynthesis from glutamate
PWY-5920	4.6871	2.5628	0.351477	7.29151	3.06508e-13	1.11071e-12	superpathway of heme biosynthesis from glycine
PWY-5941	1.30761	0.908115	0.289755	3.13408	0.00172392	0.00262898	glycogen degradation II (eukaryotic)
PWY-5971	340.861	8.33468	0.301676	27.6279	5.14632e-168	1.34539e-166	palmitate biosynthesis II (bacteria and plants)
PWY-5973	3856.78	0.196757	0.0518946	3.79148	0.000149752	0.000293098	cis-vaccenate biosynthesis
PWY-5989	235.964	8.27156	0.277718	29.7841	6.28408e-195	2.87497e-193	stearate biosynthesis II (bacteria and plants)
PWY-6071	1.30761	0.908115	0.289755	3.13408	0.00172392	0.00262898	superpathway of phenylethylamine degradation
PWY-6107	1.30761	0.908115	0.289755	3.13408	0.00172392	0.00262898	chlorosalicylate degradation
PWY-6121	3659.48	0.291062	0.0477126	6.10032	1.05854e-09	3.00329e-09	5-aminoimidazole ribonucleotide biosynthesis I
PWY-6122	3609.99	0.249098	0.0511882	4.86632	1.13694e-06	2.73764e-06	5-aminoimidazole ribonucleotide biosynthesis II
PWY-6123	3334.55	0.323255	0.0491233	6.58049	4.6891e-11	1.53233e-10	inosine-5'-phosphate biosynthesis I
PWY-6125	1782.98	-0.169727	0.087877	-1.93142	0.0534316	0.0662914	superpathway of guanosine nucleotides de novo biosynthesis II
PWY-6126	4208.52	0.24786	0.0429274	5.77393	7.74453e-09	2.08419e-08	superpathway of adenosine nucleotides de novo biosynthesis II
PWY-6147	2374.49	0.295319	0.0388895	7.5938	3.10653e-14	1.14847e-13	6-hydroxymethyl-dihydropterin diphosphate biosynthesis I
PWY-6151	3225.2	0.292463	0.0448344	6.52319	6.88285e-11	2.1531e-10	S-adenosyl-L-methionine cycle I
PWY-6163	3479.29	0.0836127	0.0579456	1.44295	0.149034	0.176488	chorismate biosynthesis from 3-dehydroquinate
PWY-6182	1.49464	0.877565	0.296141	2.96334	0.0030432	0.00435083	superpathway of salicylate degradation
PWY-6185	1.35436	0.676838	0.292201	2.31635	0.0205394	0.0269442	4-methylcatechol degradation (ortho cleavage)
PWY-621	4099.92	-0.279219	0.072931	-3.82854	0.000128905	0.000253652	sucrose degradation III (sucrose invertase)
PWY-6210	1.30761	0.908115	0.289755	3.13408	0.00172392	0.00262898	2-aminophenol degradation
PWY-6263	160.01	9.10235	0.182459	49.8869	0	0	superpathway of menaquinol-8 biosynthesis II
PWY-6269	1728.03	0.172056	0.108241	1.58956	0.111935	0.134322	adenosylcobalamin salvage from cobinamide II
PWY-6277	3609.99	0.249098	0.0511882	4.86632	1.13694e-06	2.73764e-06	superpathway of 5-aminoimidazole ribonucleotide biosynthesis
PWY-6282	234.841	8.26474	0.277565	29.7759	8.01303e-195	3.25863e-193	palmitoleate biosynthesis I (from (5Z)-dodec-5-enoate)
PWY-6317	3488.47	0.357339	0.0612777	5.83148	5.49379e-09	1.51182e-08	galactose degradation I (Leloir pathway)
PWY-6338	1.46377	1.27294	0.29475	4.31873	1.56932e-05	3.41889e-05	superpathway of vanillin and vanillate degradation
PWY-6353	1698.31	-0.585844	0.0808292	-7.24793	4.23181e-13	1.51847e-12	purine nucleotides degradation II (aerobic)
PWY-6383	1.30761	0.908115	0.289755	3.13408	0.00172392	0.00262898	mono-trans, poly-cis decaprenyl phosphate biosynthesis
PWY-6385	3878.29	0.292149	0.0449706	6.49645	8.224e-11	2.55083e-10	peptidoglycan biosynthesis III (mycobacteria)
PWY-6386	3854.03	0.299134	0.0457582	6.53728	6.2646e-11	2.01127e-10	UDP-N-acetylmuramoyl-pentapeptide biosynthesis II (lysine-containing)
PWY-6387	3925.68	0.298526	0.0456743	6.53597	6.31981e-11	2.01135e-10	UDP-N-acetylmuramoyl-pentapeptide biosynthesis I (meso-diaminopimelate containing)
PWY-6396	27.2489	0.723467	0.434585	1.66473	0.095967	0.115539	superpathway of 2,3-butanediol biosynthesis
PWY-6397	1.30761	0.908115	0.289755	3.13408	0.00172392	0.00262898	mycolyl-arabinogalactan-peptidoglycan complex biosynthesis
PWY-6467	966.315	1.39376	0.121269	11.4931	1.42933e-30	8.43768e-30	Kdo transfer to lipid IVA III (Chlamydia)
PWY-6470	59.9808	-3.01237	0.447253	-6.73526	1.63635e-11	5.54539e-11	peptidoglycan biosynthesis V (&beta;-lactam resistance)
PWY-6471	2265.87	0.519672	0.0844167	6.15603	7.45905e-10	2.13282e-09	peptidoglycan biosynthesis IV (Enterococcus faecium)
PWY-6478	351.227	0.724519	0.154461	4.69062	2.72381e-06	6.34978e-06	GDP-D-glycero-&alpha;-D-manno-heptose biosynthesis
PWY-6507	1845.09	0.421044	0.0657911	6.39971	1.55676e-10	4.67028e-10	4-deoxy-L-threo-hex-4-enopyranuronate degradation
PWY-6519	301.763	8.05303	0.304296	26.4645	2.48561e-154	6.06488e-153	8-amino-7-oxononanoate biosynthesis I
PWY-6545	448.05	0.139418	0.120151	1.16036	0.245904	0.27864	pyrimidine deoxyribonucleotides de novo biosynthesis III
PWY-6562	1.38853	0.538395	0.299708	1.7964	0.0724311	0.0883659	norspermidine biosynthesis
PWY-6572	64.6072	1.29165	0.369188	3.49862	0.000467674	0.000886885	chondroitin sulfate degradation I (bacterial)
PWY-6588	1272.06	-1.04394	0.12493	-8.35623	6.47552e-17	2.69323e-16	pyruvate fermentation to acetone
PWY-6590	754.483	-2.9499	0.196654	-15.0004	7.29583e-51	5.80494e-50	superpathway of Clostridium acetobutylicum acidogenic fermentation
PWY-6608	1863.62	-0.956801	0.0805455	-11.879	1.52157e-32	9.12944e-32	guanosine nucleotides degradation III
PWY-6609	4130.27	-0.11462	0.0478825	-2.39377	0.0166762	0.0221945	adenine and adenosine salvage III
PWY-6612	2390.57	-0.00759076	0.0413792	-0.183444	0.85445	0.863891	superpathway of tetrahydrofolate biosynthesis
PWY-6628	268.165	-0.0154701	0.228243	-0.0677788	0.945962	0.948553	superpathway of L-phenylalanine biosynthesis
PWY-6629	1.32378	0.805156	0.289074	2.78529	0.00534801	0.00744248	superpathway of L-tryptophan biosynthesis
PWY-6630	266.461	-0.0347444	0.227504	-0.15272	0.878619	0.885881	superpathway of L-tyrosine biosynthesis
PWY-6641	1.49216	1.3343	0.296415	4.50146	6.74893e-06	1.53423e-05	superpathway of sulfolactate degradation
PWY-6690	1.35667	0.663924	0.291252	2.27955	0.0226345	0.0294812	cinnamate and 3-hydroxycinnamate degradation to 2-oxopent-4-enoate
PWY-6700	2164.41	0.134937	0.0458578	2.9425	0.00325575	0.00463659	queuosine biosynthesis
PWY-6703	1619.18	0.300105	0.04747	6.32198	2.58228e-10	7.68387e-10	preQ0 biosynthesis
PWY-6708	45.4915	6.27791	0.267408	23.4769	7.02191e-122	1.1174e-120	ubiquinol-8 biosynthesis (prokaryotic)
PWY-6731	1.30761	0.908115	0.289755	3.13408	0.00172392	0.00262898	starch degradation III
PWY-6737	3779.63	0.302375	0.0609966	4.95725	7.14984e-07	1.74456e-06	starch degradation V
PWY-6749	381.832	-3.36206	0.203513	-16.5201	2.62957e-61	2.40606e-60	CMP-legionaminate biosynthesis I
PWY-6876	482.159	-6.4067	0.250532	-25.5723	3.09846e-144	7.08773e-143	isopropanol biosynthesis
PWY-6891	492.537	-3.14609	0.178924	-17.5834	3.30153e-69	3.35655e-68	thiazole biosynthesis II (Bacillus)
PWY-6892	2011.45	-0.116767	0.0379049	-3.08052	0.0020664	0.00307441	thiazole biosynthesis I (E. coli)
PWY-6895	679.067	-1.51057	0.176173	-8.57439	9.96158e-18	4.39269e-17	superpathway of thiamin diphosphate biosynthesis II
PWY-6897	2503.88	0.193402	0.050396	3.83764	0.000124224	0.000245762	thiamin salvage II
PWY-6901	1640.54	-0.332399	0.0655033	-5.07453	3.88448e-07	9.87305e-07	superpathway of glucose and xylose degradation
PWY-6906	1.30761	0.908115	0.289755	3.13408	0.00172392	0.00262898	chitin derivatives degradation
PWY-6969	2144.52	-0.189395	0.0647858	-2.9234	0.00346235	0.0049117	TCA cycle V (2-oxoglutarate:ferredoxin oxidoreductase)
PWY-6992	1.30761	0.908115	0.289755	3.13408	0.00172392	0.00262898	1,5-anhydrofructose degradation
PWY-7003	1043.12	-4.69116	0.241453	-19.4289	4.39579e-84	5.18987e-83	glycerol degradation to butanol
PWY-7007	1.30761	0.908115	0.289755	3.13408	0.00172392	0.00262898	methyl ketone biosynthesis
PWY-7013	160.525	-0.343906	0.329213	-1.04463	0.296194	0.330509	L-1,2-propanediol degradation
PWY-7090	14.7816	1.08579	0.258707	4.19697	2.70509e-05	5.59358e-05	UDP-2,3-diacetamido-2,3-dideoxy-&alpha;-D-mannuronate biosynthesis
PWY-7094	360.603	-5.6956	0.254132	-22.412	3.00641e-111	4.58478e-110	fatty acid salvage
PWY-7097	1.46377	1.27294	0.29475	4.31873	1.56932e-05	3.41889e-05	vanillin and vanillate degradation I
PWY-7098	1.47797	1.30388	0.295578	4.41131	1.02749e-05	2.29305e-05	vanillin and vanillate degradation II
PWY-7111	4667.82	-0.0515307	0.0571136	-0.902249	0.366925	0.405723	pyruvate fermentation to isobutanol (engineered)
PWY-7159	1.30761	0.908115	0.289755	3.13408	0.00172392	0.00262898	chlorophyllide a biosynthesis III (aerobic, light independent)
PWY-7184	1281.43	-0.224408	0.0962895	-2.33055	0.019777	0.0261313	pyrimidine deoxyribonucleotides de novo biosynthesis I
PWY-7187	1805.83	-0.0702375	0.0665075	-1.05609	0.290929	0.325627	pyrimidine deoxyribonucleotides de novo biosynthesis II
PWY-7196	1789.39	-0.215009	0.0909836	-2.36316	0.0181198	0.0240285	superpathway of pyrimidine ribonucleosides salvage
PWY-7197	1175.17	-0.268897	0.0984781	-2.73052	0.00632337	0.00876649	pyrimidine deoxyribonucleotide phosphorylation
PWY-7198	80.1721	0.38228	0.320564	1.19252	0.233056	0.267393	pyrimidine deoxyribonucleotides de novo biosynthesis IV
PWY-7199	2970.65	0.0635638	0.035055	1.81326	0.0697917	0.0857173	pyrimidine deoxyribonucleosides salvage
PWY-7200	1533.25	-0.182808	0.0833445	-2.1934	0.0282784	0.0363155	superpathway of pyrimidine deoxyribonucleoside salvage
PWY-7208	4700.24	0.292593	0.0467022	6.26507	3.72648e-10	1.09991e-09	superpathway of pyrimidine nucleobases salvage
PWY-7210	103.188	0.36551	0.324709	1.12566	0.260311	0.292252	pyrimidine deoxyribonucleotides biosynthesis from CTP
PWY-7211	569.849	0.768099	0.114555	6.70509	2.01283e-11	6.69725e-11	superpathway of pyrimidine deoxyribonucleotides de novo biosynthesis
PWY-7219	4337.55	0.31269	0.0482851	6.47591	9.4241e-11	2.87435e-10	adenosine ribonucleotides de novo biosynthesis
PWY-722	1.49794	1.04169	0.300414	3.46751	0.000525297	0.000991023	nicotinate degradation I
PWY-7220	4320.16	0.100831	0.0443245	2.27483	0.0229163	0.0296373	adenosine deoxyribonucleotides de novo biosynthesis II
PWY-7221	3949.82	0.317562	0.0455825	6.96676	3.24328e-12	1.13051e-11	guanosine ribonucleotides de novo biosynthesis
PWY-7222	4320.16	0.100831	0.0443245	2.27483	0.0229163	0.0296373	guanosine deoxyribonucleotides de novo biosynthesis II
PWY-7228	1618.87	-0.181028	0.0917312	-1.97346	0.0484427	0.0603062	superpathway of guanosine nucleotides de novo biosynthesis I
PWY-7229	4374.92	0.240179	0.0442553	5.42712	5.72704e-08	1.50798e-07	superpathway of adenosine nucleotides de novo biosynthesis I
PWY-7234	1265.66	0.350943	0.115125	3.04836	0.00230092	0.00338208	inosine-5'-phosphate biosynthesis III
PWY-7237	304.889	-1.6628	0.124592	-13.346	1.24937e-40	8.62772e-40	myo-, chiro- and scillo-inositol degradation
PWY-7242	2198.84	0.296451	0.0865827	3.42391	0.000617272	0.00112961	D-fructuronate degradation
PWY-7254	572.193	-4.44628	0.266714	-16.6706	2.14467e-62	2.01269e-61	TCA cycle VII (acetate-producers)
PWY-7255	1.30761	0.908115	0.289755	3.13408	0.00172392	0.00262898	ergothioneine biosynthesis I (bacteria)
PWY-7295	1.30761	0.908115	0.289755	3.13408	0.00172392	0.00262898	L-arabinose degradation IV
PWY-7315	690.53	0.0789293	0.169314	0.466171	0.641093	0.668491	dTDP-N-acetylthomosamine biosynthesis
PWY-7323	1941.79	0.424291	0.0396403	10.7035	9.79772e-27	5.43328e-26	superpathway of GDP-mannose-derived O-antigen building blocks biosynthesis
PWY-7328	736.192	-1.12568	0.117749	-9.55998	1.17776e-21	5.82516e-21	superpathway of UDP-glucose-derived O-antigen building blocks biosynthesis
PWY-7332	277.181	3.10353	0.291231	10.6566	1.6242e-26	8.87252e-26	superpathway of UDP-N-acetylglucosamine-derived O-antigen building blocks biosynthesis
PWY-7371	61.8772	7.91998	0.189391	41.818	0	0	1,4-dihydroxy-6-naphthoate biosynthesis II
PWY-7374	51.4876	7.73848	0.188245	41.1085	0	0	1,4-dihydroxy-6-naphthoate biosynthesis I
PWY-7376	1.29342	0.873479	0.291054	3.00109	0.00269017	0.00386119	cob(II)yrinate a,c-diamide biosynthesis II (late cobalt incorporation)
PWY-7377	580.167	-5.32586	0.258977	-20.565	5.6529e-94	7.13435e-93	cob(II)yrinate a,c-diamide biosynthesis I (early cobalt insertion)
PWY-7391	1.30761	0.908115	0.289755	3.13408	0.00172392	0.00262898	isoprene biosynthesis II (engineered)
PWY-7392	2396.68	-0.0755769	0.0642784	-1.17577	0.239685	0.273286	taxadiene biosynthesis (engineered)
PWY-7400	2904.69	-0.287293	0.0669182	-4.29319	1.76123e-05	3.81427e-05	L-arginine biosynthesis IV (archaebacteria)
PWY-7431	615.201	-4.73619	0.218174	-21.7083	1.71237e-104	2.32121e-103	aromatic biogenic amine degradation (bacteria)
PWY-7446	1.30992	0.892522	0.288811	3.09034	0.0019993	0.00299895	sulfoglycolysis
PWY-7456	995.199	-0.814969	0.0918378	-8.874	7.05629e-19	3.22825e-18	mannan degradation
PWY-7527	176.581	-7.18222	0.204196	-35.1731	5.15323e-271	3.77216e-269	L-methionine salvage cycle III
PWY-7539	2369.91	0.311957	0.0364348	8.56207	1.10861e-17	4.83038e-17	6-hydroxymethyl-dihydropterin diphosphate biosynthesis III (Chlamydia)
PWY-7560	3401.83	0.109342	0.0542393	2.01592	0.0438082	0.0549102	methylerythritol phosphate pathway II
PWY-7616	1.30761	0.908115	0.289755	3.13408	0.00172392	0.00262898	methanol oxidation to carbon dioxide
PWY-7663	4200.59	0.172826	0.0500203	3.45512	0.000550042	0.00102712	gondoate biosynthesis (anaerobic)
PWY-7664	265.255	8.29991	0.284736	29.1495	8.47934e-187	2.82131e-185	oleate biosynthesis IV (anaerobic)
PWY-841	2099.67	-0.054777	0.0723652	-0.756953	0.449078	0.489174	superpathway of purine nucleotides de novo biosynthesis I
PWY-922	742.139	1.00708	0.172094	5.85191	4.85949e-09	1.3474e-08	mevalonate pathway I
PWY0-1061	287.294	-0.681574	0.225459	-3.02305	0.00250242	0.00366354	superpathway of L-alanine biosynthesis
PWY0-1241	38.6475	-0.209552	0.29944	-0.699812	0.484045	0.52106	ADP-L-glycero-&beta;-D-manno-heptose biosynthesis
PWY0-1261	1809.75	-3.91489	0.192168	-20.3722	2.95032e-92	3.5994e-91	anhydromuropeptides recycling
PWY0-1277	1.39356	0.516476	0.29944	1.7248	0.0845628	0.102145	3-phenylpropanoate and 3-(3-hydroxyphenyl)propanoate degradation
PWY0-1296	2608.7	-0.328898	0.0810873	-4.05609	4.99007e-05	0.000102032	purine ribonucleosides degradation
PWY0-1297	2537.24	-0.182016	0.0652756	-2.78842	0.00529658	0.00739904	superpathway of purine deoxyribonucleosides degradation
PWY0-1298	2510.82	-0.269355	0.0633213	-4.25379	2.10187e-05	4.47258e-05	superpathway of pyrimidine deoxyribonucleosides degradation
PWY0-1319	4405.13	0.179189	0.0520866	3.44021	0.000581267	0.00106906	CDP-diacylglycerol biosynthesis II
PWY0-1338	4.05659	2.93714	0.315347	9.31399	1.23122e-20	5.85227e-20	polymyxin resistance
PWY0-1415	122.457	0.920952	0.152879	6.02406	1.70095e-09	4.75228e-09	superpathway of heme biosynthesis from uroporphyrinogen-III
PWY0-1479	42.1621	-4.50636	0.299415	-15.0506	3.42277e-51	2.78385e-50	tRNA processing
PWY0-1533	60.7199	-0.420612	0.233799	-1.79903	0.0720139	0.0881508	methylphosphonate degradation I
PWY0-1586	3469.46	-0.108727	0.0772026	-1.40834	0.159032	0.186556	peptidoglycan maturation (meso-diaminopimelate containing)
PWY0-162	2065.68	-0.101538	0.0803919	-1.26303	0.206577	0.237759	superpathway of pyrimidine ribonucleotides de novo biosynthesis
PWY0-166	1772.37	-0.0849727	0.0750754	-1.13183	0.257705	0.290387	superpathway of pyrimidine deoxyribonucleotides de novo biosynthesis (E. coli)
PWY0-321	1.48389	0.351025	0.310238	1.13147	0.257857	0.290387	phenylacetate degradation I (aerobic)
PWY0-41	5.51346	-0.206889	0.37487	-0.551895	0.58102	0.614605	allantoin degradation IV (anaerobic)
PWY0-42	1.67404	0.671099	0.309593	2.16768	0.0301831	0.038626	2-methylcitrate cycle I
PWY0-781	1464.57	-0.63766	0.0696492	-9.1553	5.42052e-20	2.51128e-19	aspartate superpathway
PWY0-845	476.028	-2.47509	0.205266	-12.058	1.761e-33	1.09241e-32	superpathway of pyridoxal 5'-phosphate biosynthesis and salvage
PWY0-862	255.911	3.95859	0.424098	9.33414	1.01813e-20	4.90312e-20	(5Z)-dodec-5-enoate biosynthesis
PWY1G-0	1.30761	0.908115	0.289755	3.13408	0.00172392	0.00262898	mycothiol biosynthesis
PWY490-3	884.188	-2.75615	0.176038	-15.6566	2.9972e-55	2.55111e-54	nitrate reduction VI (assimilatory)
PWY4FS-7	3791.16	0.0516223	0.058588	0.881108	0.37826	0.415745	phosphatidylglycerol biosynthesis I (plastidic)
PWY4FS-8	3791.16	0.0516223	0.058588	0.881108	0.37826	0.415745	phosphatidylglycerol biosynthesis II (non-plastidic)
PWYG-321	263.635	8.26563	0.286028	28.898	1.26608e-183	3.86154e-182	mycolate biosynthesis
PYRIDNUCSAL-PWY	2682.82	0.190321	0.0711337	2.67554	0.00746088	0.0102657	NAD salvage pathway I
PYRIDNUCSYN-PWY	2540.67	0.257055	0.0384465	6.68605	2.29268e-11	7.55965e-11	NAD biosynthesis I (from aspartate)
PYRIDOXSYN-PWY	353.997	-2.34667	0.20445	-11.478	1.70192e-30	9.88733e-30	pyridoxal 5'-phosphate biosynthesis I
REDCITCYC	758.749	-2.24333	0.161562	-13.8853	7.77829e-44	5.80991e-43	TCA cycle VIII (helicobacter)
RHAMCAT-PWY	957.635	-0.119305	0.0757727	-1.57452	0.115368	0.13754	L-rhamnose degradation I
RIBOSYN2-PWY	2688.7	0.286277	0.0350274	8.17293	3.0098e-16	1.21054e-15	flavin biosynthesis I (bacteria and plants)
RUMP-PWY	378.429	-0.616386	0.171761	-3.58862	0.000332432	0.000637016	formaldehyde oxidation I
SALVADEHYPOX-PWY	1779.81	-1.06852	0.102493	-10.4253	1.90005e-25	1.02267e-24	adenosine nucleotides degradation II
SER-GLYSYN-PWY	3375.56	0.233166	0.0591575	3.94145	8.09901e-05	0.0001611	superpathway of L-serine and glycine biosynthesis I
SO4ASSIM-PWY	499.393	-2.20457	0.0992061	-22.2221	2.10039e-109	2.9567e-108	sulfate reduction I (assimilatory)
SULFATE-CYS-PWY	862.628	-1.88611	0.0875816	-21.5355	7.24854e-103	9.47488e-102	superpathway of sulfate assimilation and cysteine biosynthesis
TCA	1764.97	-0.669441	0.0778255	-8.60182	7.84619e-18	3.50208e-17	TCA cycle I (prokaryotic)
TCA-GLYOX-BYPASS	524.111	-6.5789	0.232972	-28.239	1.94181e-175	5.46694e-174	superpathway of glyoxylate bypass and TCA
TEICHOICACID-PWY	623.576	0.543166	0.119801	4.53389	5.79084e-06	1.33298e-05	teichoic acid (poly-glycerol) biosynthesis
THISYN-PWY	1564.26	1.00434	0.0836574	12.0054	3.32748e-33	2.02976e-32	superpathway of thiamin diphosphate biosynthesis I
THREOCAT-PWY	1.31792	0.886556	0.290339	3.05352	0.00226174	0.00333788	superpathway of L-threonine metabolism
THRESYN-PWY	3662.42	0.0131327	0.0478811	0.274277	0.783872	0.801388	superpathway of L-threonine biosynthesis
TRNA-CHARGING-PWY	3890.49	0.209512	0.0461404	4.54075	5.60554e-06	1.2985e-05	tRNA charging
TRPSYN-PWY	2783.68	-0.113463	0.0537421	-2.11124	0.0347516	0.0440107	L-tryptophan biosynthesis
TYRFUMCAT-PWY	3.51908	-1.14681	0.305042	-3.75952	0.00017024	0.000331424	L-tyrosine degradation I
UBISYN-PWY	44.5184	6.26707	0.266534	23.5132	2.98838e-122	5.75656e-121	superpathway of ubiquinol-8 biosynthesis (prokaryotic)
UDPNAGSYN-PWY	2858.59	-0.0506537	0.0587845	-0.861684	0.388861	0.426117	UDP-N-acetyl-D-glucosamine biosynthesis I
VALSYN-PWY	4120.69	-0.0370084	0.0550507	-0.672261	0.501418	0.536605	L-valine biosynthesis
